# Supplementary material for: Synthesis and Study of Janus-Dione-Based Compounds for Ternary Organic Solar Cells
Source: Materials (Basel). 2026 Jan 29;19(3):533. doi: 10.3390/ma19030533 (PMC12898524; doi:10.3390/ma19030533)
Supplement: Supplementary file 1 [file materials-19-00533-s001.zip]

Archive with 1 entries (1 files):
- materials-4077633-supplementary.pdf
